# Supplementary material for: Association mapping for maize stover yield and saccharification efficiency using a multiparent advanced generation intercross (MAGIC) population
Source: Sci Rep. 2021 Feb 9;11:3425. doi: 10.1038/s41598-021-83107-1 (PMC7873224; doi:10.1038/s41598-021-83107-1)
Supplement: Supplementary file 2 — Supplementary Information 2. [file 41598_2021_83107_MOESM2_ESM.zip]

Archive with 1 entries (1 files):
- ORIGINAL SNP DATA_EPS21_406RIL_8p_955690_E16MB01.hmp.txt
