# Supplementary material for: Association mapping for maize stover yield and saccharification efficiency using a multiparent advanced generation intercross (MAGIC) population
Source: Sci Rep. 2021 Feb 9;11:3425. doi: 10.1038/s41598-021-83107-1 (PMC7873224; doi:10.1038/s41598-021-83107-1)
Supplement: Supplementary file 3 — Supplementary Information 3. [file 41598_2021_83107_MOESM3_ESM.xlsx]

## Sheet: Hoja1
YEAR	LOCATION	BLOCK	PLOT	CODE	SACCHARIFICATION EFFICIENCY	STOVERYIELD
2016	Pontevedra	1	103	EPS21LR-454	106.77	1.04922
2016	Pontevedra	1	104	EPS21LR-455	99.3626	0.249762
2016	Pontevedra	1	105	EPS21LR-456	100.129	1.14943
2016	Pontevedra	1	108	F473	103.098	1.97062
2016	Pontevedra	1	109	EPS21LR-459	100.896	1.05685
2016	Pontevedra	1	111	EPS21LR-461	111.166	2.88457
2016	Pontevedra	1	112	EPS21LR-462	107.242	0.988413
2016	Pontevedra	1	113	EPS21LR-463	99.2511	1.68962
2016	Pontevedra	1	115	A509	95.5643	0.579756
2016	Pontevedra	1	116	EPS21LR-467	87.6715	1.73462
2016	Pontevedra	1	117	EPS21LR-468	97.4026	2.26056
2016	Pontevedra	1	119	EPS21LR-470	104.115	3.39226
2016	Pontevedra	1	121	EPS21LR-473	116.829	1.62615
2016	Pontevedra	1	122	EP53	91.5708	1.56534
2016	Pontevedra	1	123	EPS21LR-474	104.533	2.515
2016	Pontevedra	1	124	EPS21LR-475	95.4857	1.50458
2016	Pontevedra	1	125	EPS21LR-476	92.3842	1.79161
2016	Pontevedra	1	127	EPS21LR-478	85.4684	0.926266
2016	Pontevedra	1	129	EP17	98.7194	2.9025
2016	Pontevedra	1	130	EPS21LR-482	104.401	2.03778
2016	Pontevedra	1	131	EPS21LR-483	88.8434	1.00319
2016	Pontevedra	1	132	EPS21LR-487	111.544	1.55746
2016	Pontevedra	1	133	EPS21LR-488	97.4416	1.73189
2016	Pontevedra	1	134	EPS21LR-489	115.817	1.64711
2016	Pontevedra	1	138	EPS21LR-494	73.3401	6.2371
2016	Pontevedra	1	139	EPS21LR-496	96.5952	0.716953
2016	Pontevedra	1	140	EPS21LR-497	95.3278	1.93866
2016	Pontevedra	1	142	EPS21LR-500	94.0453	0.899306
2016	Pontevedra	1	143	EP125	104.337	0.61034
2016	Pontevedra	1	144	EPS21LR-502	101.471	0.584444
2016	Pontevedra	1	145	EPS21LR-503	117.935	0.859375
2016	Pontevedra	1	146	EPS21LR-504	104.029	2.06082
2016	Pontevedra	1	150	EP80	107.008	1.76578
2016	Pontevedra	2	201	EP125	89.1554	0.508886
2016	Pontevedra	2	202	EPS21LR-396	110.438	1.65836
2016	Pontevedra	2	203	EPS21LR-397	103.656	1.87488
2016	Pontevedra	2	204	EPS21LR-398	92.9767	2.08846
2016	Pontevedra	2	208	EP53	100.917	0.761574
2016	Pontevedra	2	210	EPS21LR-405	118.17	0.675166
2016	Pontevedra	2	211	EPS21LR-406	99.5292	0.477994
2016	Pontevedra	2	213	EPS21LR-408	107.151	0.805093
2016	Pontevedra	2	214	EPS21LR-409	110.491	2.64444
2016	Pontevedra	2	215	EP17	86.4353	3.0118
2016	Pontevedra	2	216	EPS21LR-410	89.0873	1.26729
2016	Pontevedra	2	217	EPS21LR-411	89.4486	2.58174
2016	Pontevedra	2	218	EPS21LR-412	103.787	1.86424
2016	Pontevedra	2	219	EPS21LR-413	89.4708	0.481693
2016	Pontevedra	2	220	EPS21LR-414	79.4428	1.42021
2016	Pontevedra	2	222	EP86	103.352	0.631458
2016	Pontevedra	2	223	EPS21LR-416	82.9842	0.701439
2016	Pontevedra	2	225	EPS21LR-419	106.186	0.848681
2016	Pontevedra	2	227	EPS21LR-421	92.1639	1.09476
2016	Pontevedra	2	228	EPS21LR-422	104.516	2.91537
2016	Pontevedra	2	229	EP80	98.3468	1.33643
2016	Pontevedra	2	230	EPS21LR-424	94.5403	1.87229
2016	Pontevedra	2	232	EPS21LR-427	97.5042	0.637293
2016	Pontevedra	2	233	EPS21LR-428	98.8103	1.72494
2016	Pontevedra	2	234	EPS21LR-430	96.9859	1.14359
2016	Pontevedra	2	236	A509	101.903	0.134118
2016	Pontevedra	2	240	EPS21LR-438	109.951	0.435802
2016	Pontevedra	2	241	EPS21LR-442	97.2788	1.6169
2016	Pontevedra	2	242	EPS21LR-443	92.3709	0.600178
2016	Pontevedra	2	243	F473	106.807	2.566
2016	Pontevedra	2	244	EPS21LR-445	96.3683	1.06411
2016	Pontevedra	2	245	EPS21LR-446	97.9639	1.50952
2016	Pontevedra	2	247	EPS21LR-448	108.671	1.48972
2016	Pontevedra	2	248	EPS21LR-451	109.763	0.993333
2016	Pontevedra	2	249	EPS21LR-452	93.3081	3.11415
2016	Pontevedra	3	303	EPS21LR-567	110.863	1.23472
2016	Pontevedra	3	304	EPS21LR-568	108.684	0.496478
2016	Pontevedra	3	305	EPS21LR-569	102.489	0.946796
2016	Pontevedra	3	307	EPS21LR-571	104.879	1.85525
2016	Pontevedra	3	308	F473	104.12	0.868519
2016	Pontevedra	3	309	EPS21LR-572	94.0887	2.48939
2016	Pontevedra	3	311	EPS21LR-574	95.9148	3.03001
2016	Pontevedra	3	312	EPS21LR-576	89.307	4.13298
2016	Pontevedra	3	313	EPS21LR-577	97.2776	5.375
2016	Pontevedra	3	314	EPS21LR-578	94.0534	2.84717
2016	Pontevedra	3	315	EP17	95.7627	3.20444
2016	Pontevedra	3	316	EPS21LR-579	99.9783	1.59252
2016	Pontevedra	3	318	EPS21LR-581	91.1549	1.62118
2016	Pontevedra	3	319	EPS21LR-582	99.671	5.31381
2016	Pontevedra	3	320	EPS21LR-583	112.876	3.54388
2016	Pontevedra	3	321	EPS21LR-584	123.927	0.674603
2016	Pontevedra	3	322	EP86	86.9222	0.65015
2016	Pontevedra	3	323	EPS21LR-585	105.488	0.404452
2016	Pontevedra	3	326	EPS21LR-590	109.947	2.46311
2016	Pontevedra	3	327	EPS21LR-591	93.6264	2.5567
2016	Pontevedra	3	329	EP53	99.7765	1.14758
2016	Pontevedra	3	330	EPS21LR-594	104.582	5.60706
2016	Pontevedra	3	331	EPS21LR-595	111.175	4.41226
2016	Pontevedra	3	332	EPS21LR-596	91.2743	4.13235
2016	Pontevedra	3	333	EPS21LR-597	106.002	3.84203
2016	Pontevedra	3	334	EPS21LR-598	109.443	4.68065
2016	Pontevedra	3	335	EPS21LR-600	98.318	2.87556
2016	Pontevedra	3	337	EPS21LR-602	85.8205	3.92886
2016	Pontevedra	3	338	EPS21LR-603	103.051	3.83726
2016	Pontevedra	3	339	EPS21LR-604	107.912	2.93813
2016	Pontevedra	3	340	EPS21LR-605	89.9145	3.75858
2016	Pontevedra	3	341	EPS21LR-606	101.779	2.85552
2016	Pontevedra	3	343	EP125	107.384	3.47364
2016	Pontevedra	3	344	EPS21LR-608	89.6265	3.86738
2016	Pontevedra	3	345	EPS21LR-609	109.371	4.73666
2016	Pontevedra	3	346	EPS21LR-614	112.632	3.74667
2016	Pontevedra	3	347	EPS21LR-615	108.408	3.18375
2016	Pontevedra	3	348	EPS21LR-616	110.487	4.07238
2016	Pontevedra	3	349	EPS21LR-617	107.655	5.8112
2016	Pontevedra	3	350	A509	101.342	2.18515
2016	Pontevedra	4	402	EPS21LR-511	125.722	4.2083
2016	Pontevedra	4	403	EPS21LR-512	118.901	6.43961
2016	Pontevedra	4	404	EPS21LR-513	91.0787	7.47378
2016	Pontevedra	4	405	EPS21LR-514	120.591	3.25209
2016	Pontevedra	4	407	EPS21LR-517	102.045	4.32279
2016	Pontevedra	4	408	EP80	117.154	4.96809
2016	Pontevedra	4	409	EPS21LR-520	97.2422	2.33247
2016	Pontevedra	4	411	EPS21LR-522	83.909	4.77017
2016	Pontevedra	4	416	EPS21LR-529	105.986	2.83119
2016	Pontevedra	4	417	EPS21LR-530	98.0718	8.28271
2016	Pontevedra	4	419	EPS21LR-533	100.09	6.03416
2016	Pontevedra	4	420	EPS21LR-534	93.433	6.55404
2016	Pontevedra	4	421	EPS21LR-535	101.019	2.47533
2016	Pontevedra	4	422	EP86	96.6202	2.5641
2016	Pontevedra	4	423	EPS21LR-537	99.6648	6.90306
2016	Pontevedra	4	425	EPS21LR-539	96.8435	9.45857
2016	Pontevedra	4	426	EPS21LR-541	94.4355	5.95586
2016	Pontevedra	4	427	EPS21LR-542	94.9054	7.04627
2016	Pontevedra	4	430	EPS21LR-544	96.2439	2.83741
2016	Pontevedra	4	432	EPS21LR-546	108.351	2.782
2016	Pontevedra	4	433	EPS21LR-547	81.1014	3.61807
2016	Pontevedra	4	434	EPS21LR-548	91.607	4.80483
2016	Pontevedra	4	439	EPS21LR-553	99.253	3.39908
2016	Pontevedra	4	440	EPS21LR-555	104.726	4.41408
2016	Pontevedra	4	441	EPS21LR-556	112.348	6.50918
2016	Pontevedra	4	443	EP53	112.632	3.15928
2016	Pontevedra	4	444	EPS21LR-559	95.8381	2.12562
2016	Pontevedra	4	445	EPS21LR-560	119.53	4.11369
2016	Pontevedra	4	446	EPS21LR-561	89.7896	5.57353
2016	Pontevedra	4	450	EP17	106.723	4.59483
2016	Pontevedra	5	502	EPS21LR-241	111.506	2.39749
2016	Pontevedra	5	503	EPS21LR-242	97.2973	6.02697
2016	Pontevedra	5	504	EPS21LR-243	115.207	3.05965
2016	Pontevedra	5	505	EPS21LR-244	105.402	6.54202
2016	Pontevedra	5	506	EPS21LR-245	100.988	2.05236
2016	Pontevedra	5	507	EPS21LR-246	121.35	1.69423
2016	Pontevedra	5	510	EPS21LR-248	110.804	2.8295
2016	Pontevedra	5	511	EPS21LR-249	101.863	6.33812
2016	Pontevedra	5	512	EPS21LR-250	92.6328	3.69177
2016	Pontevedra	5	513	EPS21LR-251	84.67	3.95226
2016	Pontevedra	5	514	EPS21LR-253	100.99	2.18081
2016	Pontevedra	5	515	EP53	82.2824	4.01909
2016	Pontevedra	5	516	EPS21LR-254	97.1532	2.85285
2016	Pontevedra	5	518	EPS21LR-256	106.855	3.88323
2016	Pontevedra	5	520	EPS21LR-258	87.2069	6.0595
2016	Pontevedra	5	521	EPS21LR-259	115.128	5.56335
2016	Pontevedra	5	522	EP125	92.8756	4.0169
2016	Pontevedra	5	524	EPS21LR-261	115.189	4.72649
2016	Pontevedra	5	525	EPS21LR-262	98.6282	5.40311
2016	Pontevedra	5	526	EPS21LR-264	101.222	5.20335
2016	Pontevedra	5	527	EPS21LR-265	90.4813	3.68796
2016	Pontevedra	5	528	EPS21LR-267	95.5296	5.81935
2016	Pontevedra	5	529	EP86	102.642	2.60362
2016	Pontevedra	5	530	EPS21LR-268	108.106	2.94182
2016	Pontevedra	5	531	EPS21LR-270	103.937	2.56812
2016	Pontevedra	5	534	EPS21LR-275	95.4739	5.19114
2016	Pontevedra	5	537	EPS21LR-277	98.4617	2.72449
2016	Pontevedra	5	538	EPS21LR-278	95.5646	3.84984
2016	Pontevedra	5	539	EPS21LR-279	86.9106	1.59848
2016	Pontevedra	5	540	EPS21LR-280	102.598	4.41661
2016	Pontevedra	5	541	EPS21LR-281	110.141	1.64578
2016	Pontevedra	5	543	EP17	106.67	9.37435
2016	Pontevedra	5	544	EPS21LR-283	102.765	2.2267
2016	Pontevedra	5	545	EPS21LR-284	83.9984	2.35614
2016	Pontevedra	5	546	EPS21LR-285	83.7474	10.3056
2016	Pontevedra	5	547	EPS21LR-286	87.2713	4.78833
2016	Pontevedra	5	550	EP80	105.175	2.9597
2016	Pontevedra	6	601	EP80	88.7521	2.01723
2016	Pontevedra	6	602	EPS21LR-289	78.1826	2.91809
2016	Pontevedra	6	603	EPS21LR-290	114.389	3.15316
2016	Pontevedra	6	604	EPS21LR-291	105.912	4.28211
2016	Pontevedra	6	608	EP86	99.0526	2.28192
2016	Pontevedra	6	610	EPS21LR-296	101.993	2.73001
2016	Pontevedra	6	611	EPS21LR-297	102.996	1.96775
2016	Pontevedra	6	613	EPS21LR-299	107.987	1.7004
2016	Pontevedra	6	614	EPS21LR-300	108.051	4.81583
2016	Pontevedra	6	615	EP17	92.1593	4.36912
2016	Pontevedra	6	616	EPS21LR-301	100.522	3.11101
2016	Pontevedra	6	618	EPS21LR-305	90.2013	1.20126
2016	Pontevedra	6	622	F473	101.456	3.41696
2016	Pontevedra	6	623	EPS21LR-310	104.752	2.19759
2016	Pontevedra	6	624	EPS21LR-311	97.9458	8.99446
2016	Pontevedra	6	625	EPS21LR-312	96.5529	1.89537
2016	Pontevedra	6	626	EPS21LR-313	97.36	4.60373
2016	Pontevedra	6	628	EPS21LR-316	80.5715	5.97673
2016	Pontevedra	6	629	EP53	105.466	4.91394
2016	Pontevedra	6	630	EPS21LR-317	81.4095	2.92522
2016	Pontevedra	6	631	EPS21LR-318	88.4449	9.80109
2016	Pontevedra	6	632	EPS21LR-319	95.0958	7.39211
2016	Pontevedra	6	633	EPS21LR-321	106.905	4.12713
2016	Pontevedra	6	636	A509	86.7067	1.29299
2016	Pontevedra	6	637	EPS21LR-324	98.8286	2.23677
2016	Pontevedra	6	638	EPS21LR-325	117.476	3.5441
2016	Pontevedra	6	639	EPS21LR-327	88.5934	2.82829
2016	Pontevedra	6	640	EPS21LR-328	109.962	3.87178
2016	Pontevedra	6	641	EPS21LR-329	110.539	4.22401
2016	Pontevedra	6	645	EPS21LR-334	105.147	2.93341
2016	Pontevedra	6	648	EPS21LR-337	116.051	3.40932
2016	Pontevedra	7	701	EP125	110.496	1.50514
2016	Pontevedra	7	706	EPS21LR-343	107.884	0.538889
2016	Pontevedra	7	707	EPS21LR-345	110.135	2.42418
2016	Pontevedra	7	708	EP53	95.5674	2.12631
2016	Pontevedra	7	710	EPS21LR-347	113.717	1.70228
2016	Pontevedra	7	711	EPS21LR-348	98.0661	4.85743
2016	Pontevedra	7	712	EPS21LR-349	98.9724	4.0259
2016	Pontevedra	7	715	A509	94.0693	2.35748
2016	Pontevedra	7	716	EPS21LR-353	80.7471	5.79096
2016	Pontevedra	7	718	EPS21LR-355	95.3129	10.1189
2016	Pontevedra	7	720	EPS21LR-357	88.8142	5.75412
2016	Pontevedra	7	722	EP86	93.7804	6.76342
2016	Pontevedra	7	723	EPS21LR-359	98.8597	2.93651
2016	Pontevedra	7	724	EPS21LR-360	106.75	4.13626
2016	Pontevedra	7	725	EPS21LR-361	88.1964	4.17525
2016	Pontevedra	7	726	EPS21LR-362	100.715	5.05583
2016	Pontevedra	7	727	EPS21LR-363	101.991	3.54112
2016	Pontevedra	7	728	EPS21LR-364	121.287	2.04932
2016	Pontevedra	7	730	EPS21LR-365	99.2094	7.22736
2016	Pontevedra	7	732	EPS21LR-367	106.414	6.45509
2016	Pontevedra	7	734	EPS21LR-370	105.993	4.12493
2016	Pontevedra	7	736	EP17	85.1526	5.12105
2016	Pontevedra	7	737	EPS21LR-379	99.7558	4.06491
2016	Pontevedra	7	738	EPS21LR-380	96.4583	4.58794
2016	Pontevedra	7	739	EPS21LR-381	103.058	4.15709
2016	Pontevedra	7	742	EPS21LR-385	95.6083	4.51925
2016	Pontevedra	7	743	EP80	83.5013	4.4368
2016	Pontevedra	7	744	EPS21LR-386	107.265	5.6028
2016	Pontevedra	7	745	EPS21LR-388	103.712	3.8272
2016	Pontevedra	7	747	EPS21LR-391	112.279	2.17093
2016	Pontevedra	7	748	EPS21LR-393	111.085	3.35275
2016	Pontevedra	7	749	EPS21LR-395	115.104	1.87297
2016	Pontevedra	8	802	EPS21LR-671	88.3459	3.63436
2016	Pontevedra	8	803	EPS21LR-672	112.577	4.04276
2016	Pontevedra	8	805	EPS21LR-674	107.58	3.22938
2016	Pontevedra	8	806	EPS21LR-675	82.9835	4.80119
2016	Pontevedra	8	808	F473	104.533	3.52474
2016	Pontevedra	8	809	EPS21LR-677	85.155	3.642
2016	Pontevedra	8	811	EPS21LR-679	95.9665	2.84573
2016	Pontevedra	8	812	EPS21LR-682	103.803	4.44403
2016	Pontevedra	8	814	EPS21LR-686	105.302	5.4728
2016	Pontevedra	8	815	A509	95.8661	3.59598
2016	Pontevedra	8	816	EPS21LR-688	105.843	2.85196
2016	Pontevedra	8	818	EPS21LR-691	96.2227	4.55865
2016	Pontevedra	8	820	EPS21LR-694	108.485	3.69974
2016	Pontevedra	8	823	EPS21LR-698	81.6409	5.45017
2016	Pontevedra	8	825	EPS21LR-701	105.308	3.88965
2016	Pontevedra	8	826	EPS21LR-703	97.3636	3.4565
2016	Pontevedra	8	827	EPS21LR-704	98.3401	1.86727
2016	Pontevedra	8	828	EPS21LR-705	98.6778	1.26943
2016	Pontevedra	8	829	EP125	91.5305	2.48397
2016	Pontevedra	8	830	EPS21LR-706	95.1385	3.00158
2016	Pontevedra	8	831	EPS21LR-707	90.6649	7.15338
2016	Pontevedra	8	832	EPS21LR-708	106.91	5.12569
2016	Pontevedra	8	833	EPS21LR-709	117.321	5.80525
2016	Pontevedra	8	834	EPS21LR-710	86.2601	6.24354
2016	Pontevedra	8	835	EPS21LR-711	78.1125	5.49665
2016	Pontevedra	8	836	EP80	108.014	5.81069
2016	Pontevedra	8	838	EPS21LR-715	104.851	9.30284
2016	Pontevedra	8	840	EPS21LR-717	91.9964	6.40699
2016	Pontevedra	8	841	EPS21LR-718	102.856	4.33273
2016	Pontevedra	8	842	EPS21LR-719	111.666	4.14666
2016	Pontevedra	8	843	EP86	87.7393	4.09616
2016	Pontevedra	8	844	EPS21LR-720	117.547	4.3064
2016	Pontevedra	8	845	EPS21LR-721	96.3153	4.59756
2016	Pontevedra	8	848	EPS21LR-724	94.8616	4.6687
2016	Pontevedra	8	849	EPS21LR-725	91.5983	4.6308
2016	Pontevedra	9	901	EP53	95.6131	1.27147
2016	Pontevedra	9	902	EPS21LR-618	101.282	2.18578
2016	Pontevedra	9	903	EPS21LR-619	104.787	3.49705
2016	Pontevedra	9	904	EPS21LR-620	96.1057	5.20827
2016	Pontevedra	9	907	EPS21LR-623	114.671	4.53165
2016	Pontevedra	9	908	A509	99.6817	2.87822
2016	Pontevedra	9	910	EPS21LR-625	97.2144	5.26128
2016	Pontevedra	9	911	EPS21LR-626	113.008	1.29887
2016	Pontevedra	9	913	EPS21LR-628	98.2709	2.20873
2016	Pontevedra	9	914	EPS21LR-629	77.574	9.12686
2016	Pontevedra	9	915	EP125	102.014	2.52915
2016	Pontevedra	9	916	EPS21LR-630	95.3271	7.66287
2016	Pontevedra	9	917	EPS21LR-631	92.8866	3.52339
2016	Pontevedra	9	918	EPS21LR-633	105.137	1.73168
2016	Pontevedra	9	919	EPS21LR-634	88.6682	6.41588
2016	Pontevedra	9	920	EPS21LR-635	89.0918	3.65234
2016	Pontevedra	9	921	EPS21LR-637	90.4984	4.49283
2016	Pontevedra	9	922	EP86	100.267	3.44274
2016	Pontevedra	9	923	EPS21LR-640	110.214	4.44022
2016	Pontevedra	9	924	EPS21LR-641	101.31	4.64171
2016	Pontevedra	9	925	EPS21LR-642	93.0377	1.47432
2016	Pontevedra	9	927	EPS21LR-644	97.6309	2.63041
2016	Pontevedra	9	928	EPS21LR-645	98.2828	3.36789
2016	Pontevedra	9	929	F473	107.618	3.75471
2016	Pontevedra	9	930	EPS21LR-646	95.9514	3.38485
2016	Pontevedra	9	932	EPS21LR-648	108.658	3.2256
2016	Pontevedra	9	933	EPS21LR-653	117.506	6.09006
2016	Pontevedra	9	934	EPS21LR-655	103.851	3.72553
2016	Pontevedra	9	935	EPS21LR-657	117.058	3.13289
2016	Pontevedra	9	937	EPS21LR-658	95.9754	2.66448
2016	Pontevedra	9	938	EPS21LR-660	103.017	3.71746
2016	Pontevedra	9	940	EPS21LR-662	104.184	7.897
2016	Pontevedra	9	942	EPS21LR-664	103.341	5.62561
2016	Pontevedra	9	943	EP17	118.742	7.69849
2016	Pontevedra	9	945	EPS21LR-666	105.857	3.05028
2016	Pontevedra	9	947	EPS21LR-668	121.101	5.03092
2016	Pontevedra	9	948	EPS21LR-669	107.212	2.29595
2016	Pontevedra	9	949	EPS21LR-670	102.954	7.04335
2016	Pontevedra	9	950	EP80	99.2227	3.73094
2016	Pontevedra	10	1002	EPS21LR-726	119.333	2.74333
2016	Pontevedra	10	1003	EPS21LR-727	95.8928	4.15313
2016	Pontevedra	10	1005	EPS21LR-732	110.628	1.83771
2016	Pontevedra	10	1008	EP86	107.386	4.62703
2016	Pontevedra	10	1009	EPS21LR-736	112.42	4.17918
2016	Pontevedra	10	1011	EPS21LR-740	102.925	5.81918
2016	Pontevedra	10	1012	EPS21LR-741	120.596	2.93763
2016	Pontevedra	10	1013	EPS21LR-742	85.8523	5.31652
2016	Pontevedra	10	1014	EPS21LR-743	127.652	6.15438
2016	Pontevedra	10	1015	EP17	97.5862	3.26527
2016	Pontevedra	10	1016	EPS21LR-744	105.941	5.86145
2016	Pontevedra	10	1017	EPS21LR-745	100.455	3.3716
2016	Pontevedra	10	1018	EPS21LR-746	101.129	1.90591
2016	Pontevedra	10	1020	EPS21LR-749	114.589	3.76248
2016	Pontevedra	10	1021	EPS21LR-750	83.7526	7.67586
2016	Pontevedra	10	1022	A509	113.877	2.64047
2016	Pontevedra	10	1025	EPS21LR-753	82.2054	2.11345
2016	Pontevedra	10	1026	EPS21LR-754	94.8788	3.30392
2016	Pontevedra	10	1027	EPS21LR-759	84.2922	5.54766
2016	Pontevedra	10	1028	EPS21LR-760	107.547	2.99872
2016	Pontevedra	10	1029	F473	92.2917	3.4248
2016	Pontevedra	10	1031	EPS21LR-764	108.578	6.17664
2016	Pontevedra	10	1032	EPS21LR-765	100.055	1.21656
2016	Pontevedra	10	1035	EP80	105.621	3.62514
2016	Pontevedra	10	1036	EP53	101.642	1.16754
2017	Pontevedra	1	101	EPS21LR-514	152.87	2.36791
2017	Pontevedra	1	104	EPS21LR-553	180.872	2.8297
2017	Pontevedra	1	105	EPS21LR-529	156.289	6.03618
2017	Pontevedra	1	106	EPS21LR-542	168.627	3.82596
2017	Pontevedra	1	107	EPS21LR-513	169.07	3.46697
2017	Pontevedra	1	108	EPS21LR-544	174.066	2.11999
2017	Pontevedra	1	109	EPS21LR-512	186.258	4.76237
2017	Pontevedra	1	110	EPS21LR-530	175.53	5.72948
2017	Pontevedra	1	112	EPS21LR-561	196.308	8.92824
2017	Pontevedra	1	114	EPS21LR-546	170.852	1.21403
2017	Pontevedra	1	115	EPS21LR-520	178.891	4.7973
2017	Pontevedra	1	116	EPS21LR-522	148.238	2.5645
2017	Pontevedra	1	118	EPS21LR-555	167.092	3.35611
2017	Pontevedra	1	122	EPS21LR-559	181.414	1.08114
2017	Pontevedra	1	123	EPS21LR-539	196.892	3.87594
2017	Pontevedra	1	125	EPS21LR-535	183.255	0.83352
2017	Pontevedra	1	129	EPS21LR-511	161.687	4.07869
2017	Pontevedra	1	130	EPS21LR-537	180.508	2.29053
2017	Pontevedra	1	131	EPS21LR-547	205.75	2.02542
2017	Pontevedra	1	134	EPS21LR-517	205.161	3.50951
2017	Pontevedra	1	135	EPS21LR-548	174.67	2.2562
2017	Pontevedra	1	136	EP80	167.06	2.18912
2017	Pontevedra	1	138	EC212	172.957	5.72612
2017	Pontevedra	1	139	EPS21LR-541	181.398	0.992525
2017	Pontevedra	1	141	EP17	168.666	4.73057
2017	Pontevedra	1	144	EP125	160.248	0.83785
2017	Pontevedra	1	145	A509	180.478	1.40832
2017	Pontevedra	1	146	EPS21LR-533	194.693	2.4283
2017	Pontevedra	1	148	EPS21LR-534	181.034	5.87908
2017	Pontevedra	1	149	EPS21LR-560	142.657	1.63592
2017	Pontevedra	1	150	EPS21LR-556	164.062	5.25231
2017	Pontevedra	2	201	EC212	185.128	7.11198
2017	Pontevedra	2	202	EPS21LR-296	195.13	3.41995
2017	Pontevedra	2	203	A509	188.764	2.39035
2017	Pontevedra	2	204	EPS21LR-291	157.036	4.23389
2017	Pontevedra	2	205	EPS21LR-313	195.536	2.03577
2017	Pontevedra	2	206	EPS21LR-334	183.747	4.62241
2017	Pontevedra	2	207	EP17	179.828	4.13143
2017	Pontevedra	2	209	EPS21LR-318	188.266	4.58092
2017	Pontevedra	2	211	EP80	186.208	1.5361
2017	Pontevedra	2	212	EPS21LR-329	173.185	4.33507
2017	Pontevedra	2	213	EPS21LR-325	196.961	2.34812
2017	Pontevedra	2	216	EPS21LR-290	176.621	3.4722
2017	Pontevedra	2	220	EPS21LR-338	171.598	1.85554
2017	Pontevedra	2	221	EPS21LR-337	189.106	1.733
2017	Pontevedra	2	222	EPS21LR-297	159.827	1.35802
2017	Pontevedra	2	224	EPS21LR-327	165.144	1.67868
2017	Pontevedra	2	226	EPS21LR-316	187.571	1.15161
2017	Pontevedra	2	227	EPS21LR-312	159.337	2.15249
2017	Pontevedra	2	228	EPS21LR-301	161.632	2.95756
2017	Pontevedra	2	232	EPS21LR-305	192.239	1.02052
2017	Pontevedra	2	233	EPS21LR-310	176.227	1.23081
2017	Pontevedra	2	235	EPS21LR-300	175.939	2.86825
2017	Pontevedra	2	236	EPS21LR-299	179.871	0.956598
2017	Pontevedra	2	237	EPS21LR-311	192.911	5.66279
2017	Pontevedra	2	242	EPS21LR-321	190.295	1.43228
2017	Pontevedra	2	243	EPS21LR-328	172.18	5.99533
2017	Pontevedra	2	246	EPS21LR-317	174.378	2.24752
2017	Pontevedra	2	248	EPS21LR-289	172.237	3.66039
2017	Pontevedra	2	250	EPS21LR-324	171.171	1.35571
2017	Pontevedra	3	302	EPS21LR-270	184.381	1.62521
2017	Pontevedra	3	303	EP17	174.519	7.19201
2017	Pontevedra	3	305	EPS21LR-286	163.886	2.14129
2017	Pontevedra	3	306	EPS21LR-250	191.557	2.40487
2017	Pontevedra	3	309	EPS21LR-279	158.933	8.68542
2017	Pontevedra	3	310	EPS21LR-245	173.469	0.427775
2017	Pontevedra	3	311	EPS21LR-285	159.456	3.12381
2017	Pontevedra	3	313	EPS21LR-268	157.196	1.16498
2017	Pontevedra	3	315	EPS21LR-283	142.979	2.92253
2017	Pontevedra	3	316	EP125	161.971	0.896658
2017	Pontevedra	3	318	EP80	202.282	3.05022
2017	Pontevedra	3	319	EPS21LR-253	154.624	2.51058
2017	Pontevedra	3	320	EPS21LR-262	167.756	6.27054
2017	Pontevedra	3	321	EPS21LR-243	196.194	2.19452
2017	Pontevedra	3	322	EPS21LR-280	140.569	3.22633
2017	Pontevedra	3	323	EPS21LR-248	208.187	2.19894
2017	Pontevedra	3	325	EPS21LR-281	169.028	1.86675
2017	Pontevedra	3	327	EPS21LR-241	174.603	3.75812
2017	Pontevedra	3	330	EPS21LR-249	176.452	3.30126
2017	Pontevedra	3	331	EPS21LR-246	177.685	1.55572
2017	Pontevedra	3	333	EPS21LR-256	168.577	5.15191
2017	Pontevedra	3	334	EPS21LR-264	170.485	2.55389
2017	Pontevedra	3	336	EPS21LR-259	203.789	4.47528
2017	Pontevedra	3	337	EPS21LR-275	189.08	4.14922
2017	Pontevedra	3	339	EPS21LR-258	188.541	4.82716
2017	Pontevedra	3	340	EPS21LR-244	191.865	4.25306
2017	Pontevedra	3	341	EPS21LR-278	173.949	3.34346
2017	Pontevedra	3	342	EPS21LR-284	151.153	3.45305
2017	Pontevedra	3	343	EPS21LR-254	180.641	3.85758
2017	Pontevedra	3	344	A509	180.916	2.37434
2017	Pontevedra	3	345	EPS21LR-267	138.409	3.32486
2017	Pontevedra	3	346	EPS21LR-265	173.271	5.06119
2017	Pontevedra	3	347	EPS21LR-242	181.094	5.09847
2017	Pontevedra	3	348	EPS21LR-261	187.14	2.6774
2017	Pontevedra	3	349	EPS21LR-251	187.119	5.48208
2017	Pontevedra	3	350	EC212	184.713	5.3206
2017	Pontevedra	4	401	EPS21LR-648	164.969	2.1382
2017	Pontevedra	4	405	EP17	172.476	8.14021
2017	Pontevedra	4	406	EPS21LR-642	178.962	2.99016
2017	Pontevedra	4	407	EPS21LR-633	156.904	1.43746
2017	Pontevedra	4	410	EPS21LR-653	174.204	4.24616
2017	Pontevedra	4	411	EPS21LR-628	167.783	4.14923
2017	Pontevedra	4	412	EPS21LR-618	162.711	1.89918
2017	Pontevedra	4	413	EPS21LR-635	165.013	3.30126
2017	Pontevedra	4	414	EPS21LR-631	166.244	2.83968
2017	Pontevedra	4	415	EPS21LR-619	152.182	4.73214
2017	Pontevedra	4	416	EPS21LR-664	159.717	6.05321
2017	Pontevedra	4	417	EPS21LR-660	172.983	4.47503
2017	Pontevedra	4	418	EPS21LR-645	161.03	2.75301
2017	Pontevedra	4	420	EPS21LR-662	190.253	4.24661
2017	Pontevedra	4	421	EPS21LR-630	156.472	5.62184
2017	Pontevedra	4	422	EPS21LR-646	197.893	1.60151
2017	Pontevedra	4	423	EPS21LR-658	196.289	2.9443
2017	Pontevedra	4	424	EPS21LR-617	152.978	3.89987
2017	Pontevedra	4	425	EPS21LR-626	171.542	1.22221
2017	Pontevedra	4	426	EPS21LR-637	186.836	3.79124
2017	Pontevedra	4	427	EPS21LR-634	185.297	3.53884
2017	Pontevedra	4	428	EP17	175.561	6.10399
2017	Pontevedra	4	430	EPS21LR-668	183.741	4.23631
2017	Pontevedra	4	431	EPS21LR-625	193.113	4.40971
2017	Pontevedra	4	432	EPS21LR-620	186.554	2.1778
2017	Pontevedra	4	433	EPS21LR-640	187.902	1.64351
2017	Pontevedra	4	435	EPS21LR-667	174.953	1.48465
2017	Pontevedra	4	436	EPS21LR-669	153.581	2.99926
2017	Pontevedra	4	437	EPS21LR-655	201.29	2.67116
2017	Pontevedra	4	438	EPS21LR-623	192.883	2.05408
2017	Pontevedra	4	440	EPS21LR-644	167.098	4.59171
2017	Pontevedra	4	442	EPS21LR-641	176.663	3.57564
2017	Pontevedra	4	443	EPS21LR-657	164.271	0.243523
2017	Pontevedra	4	444	EPS21LR-666	165.07	1.72197
2017	Pontevedra	4	447	EP80	162.106	1.67033
2017	Pontevedra	5	501	A509	196.106	3.34386
2017	Pontevedra	5	503	EC212	183.728	4.81034
2017	Pontevedra	5	504	EPS21LR-745	176.081	2.17432
2017	Pontevedra	5	505	EPS21LR-741	205.377	3.71042
2017	Pontevedra	5	506	EPS21LR-742	172.046	6.47338
2017	Pontevedra	5	507	EPS21LR-750	188.628	2.30502
2017	Pontevedra	5	508	EPS21LR-736	174.491	1.19475
2017	Pontevedra	5	509	EPS21LR-746	184.097	1.02854
2017	Pontevedra	5	513	EP86	175.377	3.19335
2017	Pontevedra	5	515	EPS21LR-743	167.982	2.27175
2017	Pontevedra	5	516	EPS21LR-754	181.297	1.79209
2017	Pontevedra	5	517	EPS21LR-725	181.142	1.90466
2017	Pontevedra	5	518	EPS21LR-727	176.533	3.37428
2017	Pontevedra	5	519	EPS21LR-726	194.148	2.21749
2017	Pontevedra	5	520	EPS21LR-764	161.218	2.62462
2017	Pontevedra	5	521	EPS21LR-744	190.123	3.81282
2017	Pontevedra	5	523	EPS21LR-732	178.508	2.42303
2017	Pontevedra	5	525	EPS21LR-749	184.119	5.38802
2017	Pontevedra	5	527	EPS21LR-753	197.152	1.05999
2017	Pontevedra	5	529	EP80	176.737	1.5244
2017	Pontevedra	5	530	EPS21LR-759	190.454	4.38777
2017	Pontevedra	5	532	EP17	171.693	5.34719
2017	Pontevedra	5	533	EPS21LR-740	155.013	5.72313
2017	Pontevedra	5	534	EP53	177.069	1.08575
2017	Pontevedra	5	536	EPS21LR-760	188.293	2.29477
2017	Pontevedra	5	537	EPS21LR-768	192.125	2.91372
2017	Pontevedra	5	538	EPS21LR-765	170.039	1.12658
2017	Pontevedra	5	539	EPS21LR-459	180.128	1.77876
2017	Pontevedra	5	540	EPS21LR-452	190.366	4.62737
2017	Pontevedra	5	542	EPS21LR-497	173.076	3.31964
2017	Pontevedra	5	544	EPS21LR-482	203.753	2.44124
2017	Pontevedra	5	545	EPS21LR-467	194.848	2.60447
2017	Pontevedra	5	547	EPS21LR-487	204.326	5.82158
2017	Pontevedra	5	550	EPS21LR-489	184.681	2.78891
2017	Pontevedra	6	601	EPS21LR-496	179.231	2.02674
2017	Pontevedra	6	603	EPS21LR-476	173.05	2.57107
2017	Pontevedra	6	604	EPS21LR-474	196.758	1.39139
2017	Pontevedra	6	605	EPS21LR-455	171.18	1.03081
2017	Pontevedra	6	606	EC212	201.376	4.6752
2017	Pontevedra	6	607	EP125	193.691	1.24361
2017	Pontevedra	6	610	EPS21LR-504	177.743	2.95839
2017	Pontevedra	6	611	EPS21LR-461	191.378	4.58033
2017	Pontevedra	6	612	EP17	171.777	9.96419
2017	Pontevedra	6	614	EPS21LR-462	153.548	3.4268
2017	Pontevedra	6	615	EPS21LR-483	197.079	4.53998
2017	Pontevedra	6	616	EPS21LR-454	182.56	1.41387
2017	Pontevedra	6	617	EPS21LR-470	165.998	4.23507
2017	Pontevedra	6	618	A509	181.1	2.17898
2017	Pontevedra	6	620	EP86	202.453	2.45832
2017	Pontevedra	6	621	EPS21LR-500	180.503	1.60713
2017	Pontevedra	6	622	EPS21LR-503	183.974	2.3865
2017	Pontevedra	6	624	EPS21LR-468	180.166	6.43997
2017	Pontevedra	6	625	EPS21LR-473	193.225	2.85754
2017	Pontevedra	6	626	EPS21LR-494	187.059	3.32424
2017	Pontevedra	6	627	EPS21LR-475	177.619	3.53639
2017	Pontevedra	6	629	EPS21LR-488	191.68	2.73113
2017	Pontevedra	6	630	EPS21LR-456	189.807	1.96606
2017	Pontevedra	6	631	EPS21LR-502	218.694	2.13582
2017	Pontevedra	6	632	EPS21LR-463	162.003	3.97891
2017	Pontevedra	6	637	EPS21LR-478	175.641	1.32378
2017	Pontevedra	6	640	EPS21LR-397	181.683	1.57499
2017	Pontevedra	6	641	EPS21LR-422	180.994	3.67794
2017	Pontevedra	6	642	A509	187.107	1.44265
2017	Pontevedra	6	643	EPS21LR-396	200.177	1.247
2017	Pontevedra	6	644	EPS21LR-395	205.809	2.03884
2017	Pontevedra	7	701	EPS21LR-442	200.615	0.380252
2017	Pontevedra	7	702	EPS21LR-421	190.095	2.70619
2017	Pontevedra	7	703	EPS21LR-411	155.316	1.67437
2017	Pontevedra	7	704	EPS21LR-412	204.728	1.74018
2017	Pontevedra	7	705	EPS21LR-445	188.364	0.788016
2017	Pontevedra	7	707	EPS21LR-443	158.907	8.08001
2017	Pontevedra	7	709	EPS21LR-408	183.602	1.48815
2017	Pontevedra	7	710	EPS21LR-427	153.046	1.72657
2017	Pontevedra	7	711	EC212	174.453	5.35937
2017	Pontevedra	7	713	EPS21LR-416	184.081	1.62955
2017	Pontevedra	7	716	EPS21LR-398	150.623	6.62389
2017	Pontevedra	7	717	EPS21LR-451	199.22	4.4871
2017	Pontevedra	7	719	EPS21LR-409	143.652	5.40036
2017	Pontevedra	7	720	EPS21LR-405	181.995	3.52613
2017	Pontevedra	7	722	EPS21LR-446	191.82	3.7338
2017	Pontevedra	7	723	EPS21LR-413	169.294	2.66632
2017	Pontevedra	7	726	EPS21LR-414	153.132	3.72636
2017	Pontevedra	7	727	EPS21LR-424	183.716	6.79039
2017	Pontevedra	7	728	EPS21LR-406	184.147	2.14507
2017	Pontevedra	7	729	EPS21LR-438	181.113	4.09437
2017	Pontevedra	7	730	EP80	150.702	3.0762
2017	Pontevedra	7	731	EPS21LR-419	177.212	3.27111
2017	Pontevedra	7	732	EP17	134.806	8.55783
2017	Pontevedra	7	733	EPS21LR-410	187.054	2.42498
2017	Pontevedra	7	734	EPS21LR-430	172.534	1.95791
2017	Pontevedra	7	735	EPS21LR-428	195.905	2.09475
2017	Pontevedra	7	737	EPS21LR-448	169.004	2.65956
2017	Pontevedra	7	739	EPS21LR-571	160.532	2.17266
2017	Pontevedra	7	740	EPS21LR-578	152.176	1.85879
2017	Pontevedra	7	741	EPS21LR-594	212.177	4.58302
2017	Pontevedra	7	742	EPS21LR-595	159.971	1.68195
2017	Pontevedra	7	743	EPS21LR-577	176.209	5.71558
2017	Pontevedra	7	744	EPS21LR-615	156.422	1.00123
2017	Pontevedra	7	745	EPS21LR-590	182.432	2.73146
2017	Pontevedra	7	746	EPS21LR-591	185.655	2.91508
2017	Pontevedra	7	747	EPS21LR-602	177.082	4.63652
2017	Pontevedra	7	748	EPS21LR-576	158.452	3.62621
2017	Pontevedra	7	749	EPS21LR-606	186.867	2.3775
2017	Pontevedra	8	801	EP17	151.537	7.47825
2017	Pontevedra	8	805	EPS21LR-614	149.238	4.69414
2017	Pontevedra	8	806	EPS21LR-608	174.905	2.29869
2017	Pontevedra	8	807	EPS21LR-583	194.702	4.28675
2017	Pontevedra	8	808	EPS21LR-609	170.413	4.74391
2017	Pontevedra	8	809	EP80	140.468	2.50947
2017	Pontevedra	8	811	EP125	187.199	0.933327
2017	Pontevedra	8	812	EPS21LR-598	198.361	5.93746
2017	Pontevedra	8	813	EPS21LR-568	166.916	2.33614
2017	Pontevedra	8	814	EPS21LR-596	195.462	2.44182
2017	Pontevedra	8	815	EPS21LR-581	163.27	1.09397
2017	Pontevedra	8	816	EPS21LR-597	143.789	10.9605
2017	Pontevedra	8	817	EPS21LR-579	175.613	1.34457
2017	Pontevedra	8	818	EPS21LR-585	180.065	6.10073
2017	Pontevedra	8	819	A509	166.534	1.42719
2017	Pontevedra	8	821	EPS21LR-616	162.951	3.18678
2017	Pontevedra	8	822	EPS21LR-582	187.699	2.34847
2017	Pontevedra	8	824	EPS21LR-567	157.022	1.75276
2017	Pontevedra	8	825	EPS21LR-572	164.449	3.21693
2017	Pontevedra	8	826	EPS21LR-603	157.575	1.85905
2017	Pontevedra	8	827	EP86	194.726	1.46983
2017	Pontevedra	8	829	EPS21LR-604	190.364	4.69047
2017	Pontevedra	8	830	EPS21LR-584	190.364	2.05185
2017	Pontevedra	8	831	EPS21LR-600	172.013	1.43812
2017	Pontevedra	8	834	EPS21LR-569	176.306	1.58406
2017	Pontevedra	8	836	EPS21LR-605	165.867	0.803629
2017	Pontevedra	8	837	EC212	126.093	3.40627
2017	Pontevedra	8	838	EPS21LR-574	174.873	2.27061
2017	Pontevedra	8	839	EC212	148.649	0.590421
2017	Pontevedra	8	840	EPS21LR-704	163.972	1.44371
2017	Pontevedra	8	843	EPS21LR-682	155.156	1.65229
2017	Pontevedra	8	845	EPS21LR-705	165.292	0.293943
2017	Pontevedra	8	846	EPS21LR-701	172.17	1.01805
2017	Pontevedra	8	847	EPS21LR-711	179.536	1.72118
2017	Pontevedra	8	848	EP17	167.45	5.73614
2017	Pontevedra	8	850	EPS21LR-709	156.738	1.0677
2017	Pontevedra	9	901	EPS21LR-672	203.171	1.30642
2017	Pontevedra	9	902	EPS21LR-718	181.569	2.36372
2017	Pontevedra	9	905	EPS21LR-719	185.282	0.971613
2017	Pontevedra	9	906	EP80	151.272	1.92179
2017	Pontevedra	9	907	EPS21LR-691	158.975	1.16429
2017	Pontevedra	9	908	EPS21LR-694	211.761	2.28657
2017	Pontevedra	9	909	EPS21LR-707	175.259	3.33707
2017	Pontevedra	9	910	EPS21LR-688	175.504	1.85804
2017	Pontevedra	9	911	EPS21LR-679	218.327	1.61723
2017	Pontevedra	9	912	EPS21LR-710	158.225	2.17897
2017	Pontevedra	9	913	EPS21LR-686	173.41	3.04196
2017	Pontevedra	9	915	EPS21LR-706	169.388	1.03075
2017	Pontevedra	9	917	EPS21LR-677	174.761	4.30464
2017	Pontevedra	9	918	EPS21LR-724	184.621	1.2278
2017	Pontevedra	9	919	EPS21LR-671	180.47	2.02375
2017	Pontevedra	9	921	EPS21LR-675	158.376	3.27314
2017	Pontevedra	9	923	EPS21LR-721	172.358	4.42103
2017	Pontevedra	9	924	EPS21LR-698	144.732	1.99935
2017	Pontevedra	9	925	EPS21LR-717	177.577	5.13665
2017	Pontevedra	9	926	EPS21LR-708	193.72	3.98892
2017	Pontevedra	9	927	EPS21LR-703	143.864	2.63826
2017	Pontevedra	9	931	EPS21LR-715	163.048	8.38992
2017	Pontevedra	9	933	EPS21LR-670	149.194	5.50232
2017	Pontevedra	9	936	EPS21LR-674	180.305	2.89131
2017	Pontevedra	9	937	EPS21LR-720	185.933	2.68186
2017	Pontevedra	9	941	EP80	151.969	1.75171
2017	Pontevedra	9	943	EPS21LR-360	167.54	3.21344
2017	Pontevedra	9	944	EPS21LR-361	155.073	3.11308
2017	Pontevedra	9	946	EPS21LR-367	172.15	2.14698
2017	Pontevedra	9	947	EPS21LR-347	142.719	2.76983
2017	Pontevedra	9	948	EPS21LR-370	164.002	0.758415
2017	Pontevedra	9	949	EPS21LR-365	183.679	3.47837
2017	Pontevedra	10	1002	EPS21LR-380	192.628	4.25362
2017	Pontevedra	10	1004	EPS21LR-363	174.722	3.81504
2017	Pontevedra	10	1006	EP17	170.199	5.55644
2017	Pontevedra	10	1007	EPS21LR-379	194.884	3.36638
2017	Pontevedra	10	1008	EPS21LR-349	171.711	4.44062
2017	Pontevedra	10	1009	EPS21LR-381	201.83	2.10421
2017	Pontevedra	10	1010	EPS21LR-348	150.578	4.8256
2017	Pontevedra	10	1014	EPS21LR-364	185.916	1.36253
2017	Pontevedra	10	1017	EPS21LR-362	165.383	3.45818
2017	Pontevedra	10	1019	EPS21LR-386	178.461	6.20978
2017	Pontevedra	10	1020	EPS21LR-353	174.529	4.94351
2017	Pontevedra	10	1021	EPS21LR-388	172.407	2.08283
2017	Pontevedra	10	1022	EPS21LR-355	193.67	7.69886
2017	Pontevedra	10	1025	EPS21LR-357	157.771	4.2446
2017	Pontevedra	10	1028	EPS21LR-391	165.052	2.59387
2017	Pontevedra	10	1030	EPS21LR-359	177.335	0.730782
2017	Pontevedra	10	1031	EPS21LR-343	204.963	0.771328
2017	Pontevedra	10	1032	EPS21LR-393	163.89	1.83838
2017	Pontevedra	10	1033	EPS21LR-385	162.451	3.13753
2017	Pontevedra	10	1035	EPS21LR-345	166.698	2.33809
