# Supplementary material for: Association mapping for maize stover yield and saccharification efficiency using a multiparent advanced generation intercross (MAGIC) population
Source: Sci Rep. 2021 Feb 9;11:3425. doi: 10.1038/s41598-021-83107-1 (PMC7873224; doi:10.1038/s41598-021-83107-1)
Supplement: Supplementary file 4 — Supplementary Information 4. [file 41598_2021_83107_MOESM4_ESM.xls]

## Sheet: BLUE_TOTAL_SACC
NOMVAR	SACC	Stover Yield	Plant Height (2016)	Days to Anthesis	Days to Silking
A509	140.086	2.08131	127.757	82.25	83.9
EC212	134.47	4.86889
EP125	137.9	1.6781	149.975	74.7	77.2
EP17	132.42	5.83311	124.826	93.9	100.3
EP53	135.881	1.97707	124.4	77.1	77.9
EP80	133.883	2.78338	132.068	80.9	82
EP86	141.156	2.67199	129.171	84.5	86.8
EPS21LR-241	141.93	2.47286	139.268	77	87.1006
EPS21LR-242	138.071	4.95777	145.468	82	84.1006
EPS21LR-243	154.576	2.02214	117.868	81	84.1006
EPS21LR-244	147.509	4.7926	146.068	85	85.1006
EPS21LR-245	136.104	0.635124	140.068	81	85.1006
EPS21LR-246	148.393	1.02003	118.068	73	72.1006
EPS21LR-247	128.629	4.34264	139.068	81	84.1006
EPS21LR-248	158.371	1.90928	155.068	89	89.1006
EPS21LR-249	138.033	4.21475	140.468	81	88.1006
EPS21LR-250	140.97	2.44338	163.868	83	84.1006
EPS21LR-251	134.77	4.11222	135.468	89	94.1006
EPS21LR-253	126.682	1.74075	120.068	75	77.1006
EPS21LR-254	137.773	2.75027	110.268	81	84.1006
EPS21LR-255	139.958	0.664666		84	85.1006
EPS21LR-256	136.591	3.91263	139.668	81	84.1006
EPS21LR-257	121.818	5.79129	119.868	85	88.1006
EPS21LR-258	136.749	4.83839	126.068	87	95.1006
EPS21LR-259	158.334	4.41437	143.868	81	82.1006
EPS21LR-260	105.903	2.41731	125.818	89	89.1006
EPS21LR-261	150.04	3.097	137.068	89	89.1006
EPS21LR-262	132.068	5.23188	115.668	87	94.1006
EPS21LR-264	134.729	3.27368	140.068	88	92.1006
EPS21LR-265	130.752	3.76963	132.268	91	96.1006
EPS21LR-267	115.845	3.96716	128.868	76	80.1006
EPS21LR-268	131.526	1.44846	142.734	81	83.1006
EPS21LR-270	143.035	1.49172	130.468	81	84.1006
EPS21LR-271	137.259	1.39204	130.668	82	84.1006
EPS21LR-273	124.593	4.48209	154.868	76	77.1006
EPS21LR-275	141.152	4.06523	122.668	80	83.1006
EPS21LR-276	116.967	4.03778	146.668	89	89.1006
EPS21LR-277	123.269	1.73235	134.068	78	82.1006
EPS21LR-278	133.632	2.99171	167.868	78	83.1006
EPS21LR-279	121.798	4.53701	157.468	84	81.1006
EPS21LR-280	120.459	3.21653	143.468	88	89.1006
EPS21LR-281	138.46	1.15133	114.401	80	80.1006
EPS21LR_282					81.1006
EPS21LR-283	121.747	1.96967	131.868	80	82.1006
EPS21LR-284	116.451	2.29965	139.468	82	84.1006
EPS21LR-285	120.477	6.10978	147.668	86	90.1006
EPS21LR-286	124.454	2.85987	140.468	80	80.1006
EPS21LR-287	137.722	0.831073		94	107.101
EPS21LR-288	144.688	1.06419	51.2677	90	107.101
EPS21LR-289	124.243	3.36145	114.083	75	81.4317
EPS21LR-290	144.539	3.38489	138.283	85	89.4317
EPS21LR-291	130.507	4.3302	151.083	86	90.4317
EPS21LR_292			133.283
EPS21LR_293			113.483	90	93.4317
EPS21LR-294	135.968	4.79895	101.283	93	99.4317
EPS21LR-295	128.32	4.47054	74.8829	85	89.4317
EPS21LR-296	147.594	3.14718	127.883	84	88.4317
EPS21LR-297	130.445	1.73509	124.083	84	84.4317
EPS21LR_298			114.483	94	107.432
EPS21LR-299	142.962	1.4007	121.883	80	84.4317
EPS21LR-300	141.028	3.91425	104.083	80	84.4317
EPS21LR-301	130.11	3.10649	107.883	81	83.4317
EPS21LR-304	156.345	2.33309	134.483	79	84.4317
EPS21LR-305	140.254	1.18309	92.2829	86	87.4317
EPS21LR_306				81	85.4317
EPS21LR-307	135.145	3.71973	106.383	85	89.4317
EPS21LR-308	134.799	3.46319	117.283	85	90.4317
EPS21LR-310	139.523	1.7864	120.083	91	93.4317
EPS21LR-311	144.462	7.40083	137.483	83	88.4317
EPS21LR-312	126.978	2.09613	72.4829	78	83.4317
EPS21LR-313	145.481	3.39195	66.6329	78	81.4317
EPS21LR-314	141.966	5.00145	118.283	95	98.4317
EPS21LR-316	133.105	3.63637	93.8829	92	94.4317
EPS21LR-317	126.927	2.65857	144.216	83	85.4317
EPS21LR-318	137.388	7.26321	118.083	81	82.4317
EPS21LR-319	133.728	7.07329	151.883	74	76.4317
EPS21LR-321	147.633	2.85191	144.083	75	77.4317
EPS21LR-322	127.869	1.93522	124.483	84	84.4317
EPS21LR-323	142.042	1.50267	184.083
EPS21LR-324	134.033	1.86844	135.483	89	93.4317
EPS21LR-325	156.252	3.01831	138.483	84	89.4317
EPS21LR-327	125.902	2.32568	83.8829	85	85.4317
EPS21LR-328	140.104	5.00576	109.883	81	84.4317
EPS21LR-329	140.895	4.35174	102.683	78	79.4317
EPS21LR-331	129.712	3.71776	117.55	78	80.4317
EPS21LR-333	143.439	2.4463	47.8829	78	78.4317
EPS21LR-334	143.48	3.85012	111.683	83	87.4317
EPS21LR-335	123.239	1.72549	126.883	89	90.4317
EPS21LR-336	118.131	4.58857	104.283
EPS21LR-337	151.611	2.64336	132.216	79	84.4317
EPS21LR-338	131.032	2.31877	92.6329	85	89.4317
EPS21LR-339	149.888	2.60649	130.084	90	91.696
EPS21LR-340	152.048	5.73308	171.95	85	88.696
EPS21LR_341			103.784	83	83.696
EPS21LR_342			108.084
EPS21LR-343	156.556	0.356342	148.484	84	93.696
EPS21LR-345	138.549	2.08237	118.884	82	83.696
EPS21LR-346	132.555	1.64849	135.684	89	95.696
EPS21LR-347	129.785	2.19583	115.284	89	94.696
EPS21LR-348	124.454	4.54275		80	83.696
EPS21LR-349	135.474	3.93449	93.7837	80	80.696
EPS21LR-351	132.01	4.06753	120.284	86	89.696
EPS21LR-352	148.957	5.7089	111.95	80	81.696
EPS21LR-353	127.77	5.06847	79.9503	73	77.696
EPS21LR-354	126.686	4.69485	88.7837	80	88.696
EPS21LR-355	144.624	8.61014	119.884	74	73.696
EPS21LR-356	130.698	3.14467	123.284	83	83.696
EPS21LR-357	123.425	4.70059	140.484	89	89.696
EPS21LR-358	127.369	2.81677	114.284	73	71.696
EPS21LR-359	138.23	1.53488	69.5337	83	82.696
EPS21LR-360	138.712	3.63462	99.7837	81	86.696
EPS21LR-361	123.202	3.60394	143.284	79	77.696
EPS21LR-362	133.182	3.95824	124.784	81	81.696
EPS21LR-363	138.489	3.37932	96.0837	83	86.696
EPS21LR-364	153.734	1.40716	162.884	83	86.696
EPS21LR-365	143.011	5.31264	112.284	77	76.696
EPS21LR-366	133.717	1.91906	166.284	84	84.696
EPS21LR-367	140.849	4.26081	157.484	77	77.696
EPS21LR_369				93	97.696
EPS21LR-370	136.565	2.40144	140.684	78	84.696
EPS21LR-378	122.641	9.61578	174.284	73	72.696
EPS21LR-379	147.452	3.41688	152.484	80	84.696
EPS21LR-380	144.675	4.12201	117.684	77	79.696
EPS21LR-381	152.576	2.83189	118.284	84	85.696
EPS21LR-382	145.625	1.02967	93.4837	76	78.696
EPS21LR-384	139.95	1.78777	125.484	84	86.696
EPS21LR-385	129.162	3.52962	150.084	80	81.696
EPS21LR-386	142.995	5.60752		75	76.696
EPS21LR-388	138.192	2.65625	111.95	74	73.696
EPS21LR-389	157.077	2.89416	130.284	85	88.696
EPS21LR-391	138.798	2.08363	84.2837	91	97.696
EPS21LR-393	137.62	2.2968		81	84.696
EPS21LR-395	157.898	1.54885	124.884	78	80.696
EPS21LR-396	153.934	2.06536	115.908	89	90.2478
EPS21LR-397	141.296	2.33762	153.508	86	86.2478
EPS21LR-398	123.832	4.89126	124.508	88	90.2478
EPS21LR-399	134.939	1.76148	126.108	81	87.2478
EPS21LR-400	142.562	2.3003	126.708	90	96.2478
EPS21LR_401			117.441	90	93.2478
EPS21LR-404	142.554	3.33318	166.775	73	74.2478
EPS21LR-405	152.115	2.63573	127.908	74	75.2478
EPS21LR-406	143.871	1.84662	147.308	85	90.2478
EPS21LR-407	148.479	0.510782
EPS21LR-408	147.409	1.68171	147.108	82	83.2478
EPS21LR-409	129.104	4.55749	125.308	82	85.2478
EPS21LR-410	140.103	2.38122	102.108	79	85.2478
EPS21LR-411	124.415	2.66314	164.308	90	96.2478
EPS21LR-412	156.29	2.3373	119.708	80	84.2478
EPS21LR-413	131.415	2.10909	101.108	81	89.2478
EPS21LR-414	118.32	3.10837	104.775	81	85.2478
EPS21LR-415	110.598	3.3112	189.508	85	96.2478
EPS21LR-416	135.565	1.70058	149.108	78	84.2478
EPS21LR_417			153.908	94	100.248
EPS21LR-419	143.732	2.59498		85	89.2478
EPS21LR-420	144.761	2.37429	140.108	74	77.2478
EPS21LR-421	143.162	2.43556	83.1081	83	89.2478
EPS21LR-422	141.382	3.90934	102.308	83	84.2478
EPS21LR-424	141.161	4.86643	161.308	77	87.2478
EPS21LR-426	124.179	4.16725	114.708	84	89.2478
EPS21LR-427	127.307	1.71702	142.708	81	88.2478
EPS21LR-428	149.39	2.44493	104.508	79	78.2478
EPS21LR-430	136.793	2.08584	115.708	74	81.2478
EPS21LR_431			181.108	89	94.2478
EPS21LR-433	144.939	2.6843	175.508	85	87.2478
EPS21LR-436	151.439	2.5054	157.108	77	82.2478
EPS21LR-437	135.661	3.06407	112.708	78	82.2478
EPS21LR-438	147.565	2.80017	145.908	89	90.2478
EPS21LR-442	150.979	1.53366	159.308	74	76.2478
EPS21LR-443	127.671	4.87518	144.108	84	98.2478
EPS21LR-445	144.399	1.46115	117.908	78	83.2478
EPS21LR-446	146.924	3.15675	137.508	82	82.2478
EPS21LR-447	146.1	2.77357	109.108	83	84.2478
EPS21LR-448	140.87	2.60973	159.441	81	84.2478
EPS21LR-451	156.524	3.2753	135.908	81	84.2478
EPS21LR-452	141.131	4.6759	136.508	84	85.2478
EPS21LR-453	141.634	4.51133	135.521	83	84.2564
EPS21LR-454	142.7	1.72331	136.271	85	90.2564
EPS21LR-455	133.306	1.13206	97.271	76	78.2564
EPS21LR-456	143.003	2.04952	150.271	82	86.2564
EPS21LR-457	147.046	3.86709	146.071	82	86.2564
EPS21LR-458	146.305	1.95649	154.604	75	79.2564
EPS21LR-459	139.214	2.10202	175.271	76	77.2564
EPS21LR-460	139.093	1.7988	119.271	83	97.2564
EPS21LR-461	149.307	4.22422	139.671	77	81.2564
EPS21LR-462	128.43	2.69937	139.871	73	74.2564
EPS21LR-463	128.662	3.32603	137.471	74	75.2564
EPS21LR_464			103.871	85	85.2564
EPS21LR-467	139.961	2.85377	89.771	75	84.2564
EPS21LR-468	136.82	4.84203	99.671	85	86.2564
EPS21LR_469			137.671	83	87.2564
EPS21LR-470	133.092	4.30544	133.671	83	86.2564
EPS21LR-472	118.062	2.97788	143.871	89	95.2564
EPS21LR-473	153.062	2.73361	146.871	81	84.2564
EPS21LR-474	148.681	2.44497	157.471	85	89.2564
EPS21LR-475	134.588	3.01226	108.071	80	77.2564
EPS21LR-476	130.752	2.67311	127.271	89	90.2564
EPS21LR-477	134.521	1.52414	107.521	81	88.2564
EPS21LR-478	128.59	1.61679	120.471	74	83.2564
EPS21LR-479	140.436	3.86296	143.871	86	91.2564
EPS21LR-482	152.779	2.92373	144.271	85	87.2564
EPS21LR-483	140.996	3.26335	120.671	85	89.2564
EPS21LR-487	156.636	4.37374	159.871	90	92.2564
EPS21LR-488	142.596	2.72328	110.021	82	82.2564
EPS21LR-489	148.951	2.90223	102.021	91	94.2564
EPS21LR_490			177.871
EPS21LR-491	152.245	4.34627	142.604	86	93.2564
EPS21LR-494	128.235	5.27244	156.871	78	88.2564
EPS21LR-496	135.948	1.86362	150.271	81	87.2564
EPS21LR-497	132.903	3.31337	169.471	77	80.2564
EPS21LR_498			111.271
EPS21LR-500	135.309	1.74499	128.271	82	87.2564
EPS21LR-502	158.118	1.8519	111.271	86	89.2564
EPS21LR-503	148.99	2.11471	156.471	78	84.2564
EPS21LR-504	138.921	3.00138	174.471	89	92.2564
EPS21LR-506			138.671
EPS21LR-508	163.093	1.43371	166.071	89	90.2564
EPS21LR-509	149.76	2.69957	149.871
EPS21LR-511	142.889	4.12076	179.343	77	77.2782
EPS21LR-512	151.764	5.57825	149.143	74	74.2782
EPS21LR-513	129.259	5.44764	135.543	83	95.2782
EPS21LR-514	135.915	2.78726	129.143	83	83.2782
EPS21LR-515	164.472	3.88091	126.593	81	83.2782
EPS21LR-517	152.788	3.89341	88.5433	78	81.2782
EPS21LR-520	137.251	3.54215	143.743	88	88.2782
EPS21LR-521	144.422	1.9286	147.943	77	76.2782
EPS21LR-522	115.258	3.6446	106.343	74	77.2782
EPS21LR-523	134.119	2.35576	114.143	81	81.2782
EPS21LR-524	119.506	5.41573	116.343	89	91.2782
EPS21LR-526	115.748	4.23033	129.543	90	94.2782
EPS21LR-529	130.322	4.41095	131.143	83	88.2782
EPS21LR-530	135.986	6.98336	126.543	78	80.2782
EPS21LR-531	130.318	1.84663	155.543	94	100.278
EPS21LR-533	146.576	4.20849	111.943	76	77.2782
EPS21LR-534	136.418	6.19382	151.143	77	77.2782
EPS21LR-535	141.322	1.63169		82	81.2782
EPS21LR-537	139.271	4.57406		82	84.2782
EPS21LR-538	134.713	6.14571	131.143	81	81.2782
EPS21LR-539	146.052	6.64452	122.943	74	74.2782
EPS21LR-541	137.102	3.45146	134.943	83	89.2782
EPS21LR-542	130.951	5.41338	139.543	77	77.2782
EPS21LR-543	135.67	2.33868	124.143	91	97.2782
EPS21LR-544	134.339	2.45596	113.143	89	93.2782
EPS21LR-545	128.567	3.41444	138.943	84	86.2782
EPS21LR-546	138.786	1.97528	125.143	88	94.2782
EPS21LR-547	142.61	2.79901	134.343	80	81.2782
EPS21LR-548	132.323	3.50778	133.143	84	86.2782
EPS21LR-550	149.003	4.53621	171.143	83	87.2782
EPS21LR-552	128.863	3.46833	174.343	84	88.2782
EPS21LR-553	139.247	3.09165	180.743	84	87.2782
EPS21LR-555	135.094	3.86236	137.143	85	86.2782
EPS21LR-556	137.39	5.85801	159.943	83	86.2782
EPS21LR-558	130.081	4.81098	117.743	89	91.2782
EPS21LR-559	137.811	1.58064	119.743	81	86.2782
EPS21LR-560	130.278	2.85207	118.143	84	89.2782
EPS21LR-561	142.234	7.22815	134.143	80	86.2782
EPS21LR-562			154.343
EPS21LR-563	122.633	3.56113	120.543	82	86.2782
EPS21LR-564	147.74	2.61849	169.543	73	73.2782
EPS21LR-567	136.87	1.94377	130.185
EPS21LR-568	140.728	1.86634	133.385	89	92.7328
EPS21LR-569	142.325	1.71546	161.385	74	72.7328
EPS21LR-570	135.272	2.21846	148.785	90	95.7328
EPS21LR-571	133.401	2.08454	144.185	86	89.7328
EPS21LR-572	132.196	3.30319		84	83.7328
EPS21LR-573	140.892	1.1596	116.135	81	83.7328
EPS21LR-574	138.321	3.10035	111.135	75	76.7328
EPS21LR-576	124.575	3.95018	148.785	93	97.7328
EPS21LR-577	137.438	5.61588	122.185	85	86.7328
EPS21LR-578	123.81	2.42357	154.185	89	93.7328
EPS21LR-579	140.723	1.91858	142.785	81	81.7328
EPS21LR-580	147.004	2.08289	160.985	84	87.7328
EPS21LR-581	130.14	1.80761	106.785	84	87.7328
EPS21LR-582	146.612	4.28117	127.385	92	96.7328
EPS21LR-583	156.716	4.36535	117.185	79	80.7328
EPS21LR-584	160.073	1.81326		77	81.7328
EPS21LR-585	145.704	3.70263	74.385	77	82.7328
EPS21LR-586	151.504	3.12248	153.585	84	87.7328
EPS21LR-589	128.903	3.10166	141.385	89	88.7328
EPS21LR-590	146.885	2.66788	149.785	81	85.7328
EPS21LR-591	140.336	2.80648	126.718	81	87.7328
EPS21LR-593	148.053	3.43165	132.585	84	88.7328
EPS21LR-594	159.075	5.16563	98.985	85	88.7328
EPS21LR-595	136.268	3.11769	100.385	74	72.7328
EPS21LR-596	146.295	3.73712	114.985	80	81.7328
EPS21LR-597	127.823	7.85129	167.985	80	86.7328
EPS21LR-598	156.829	5.75909	139.385	84	86.7328
EPS21LR-600	138.093	2.60687	96.0517	78	79.7328
EPS21LR-602	132.147	4.35328	133.385	83	84.7328
EPS21LR-603	133.241	3.29819	156.185	79	81.7328
EPS21LR-604	152.065	4.26434	152.585	72	71.7328
EPS21LR-605	130.818	2.73114	123.585	92	93.7328
EPS21LR-606	145.018	2.6871	126.385	88	88.7328
EPS21LR-607	155.914	6.14209	148.385	92	93.7328
EPS21LR-608	135.193	3.53307	133.718	78	79.7328
EPS21LR-609	142.819	5.19032	145.585	74	76.7328
EPS21LR-614	133.862	4.67044	137.585	90	92.7328
EPS21LR-615	133.11	2.16308	102.385	82	85.7328
EPS21LR-616	139.646	4.07962	130.785	77	80.7328
EPS21LR-617	130.797	5.10711	143.585	84	86.7328
EPS21LR-618	131.572	1.78609	140.976	77	77.3214
EPS21LR-619	128.06	3.85821	146.376	83	88.3214
EPS21LR-620	140.906	3.43665	153.776	78	81.3214
EPS21LR-621	129.409	7.16903	145.376	91	96.3214
EPS21LR-623	153.353	3.03648	149.776	81	82.3214
EPS21LR-624	125.837	2.11315	143.976	96	106.321
EPS21LR-625	144.739	4.57911	127.376	83	84.3214
EPS21LR-626	141.851	1.00415	140.576	79	85.3214
EPS21LR-627	131.016	2.5664	142.776	77	81.3214
EPS21LR-628	132.603	2.9226	109.176	77	82.3214
EPS21LR-629	113.335	8.47809	100.576	80	79.3214
EPS21LR-630	125.475	6.38597	136.376	82	84.3214
EPS21LR-631	129.141	2.92515	128.576	77	77.3214
EPS21LR-633	130.596	1.32818	76.576	78	78.3214
EPS21LR-634	136.558	4.72097	136.576	83	85.3214
EPS21LR-635	126.628	3.22041	128.976	78	79.3214
EPS21LR-637	138.243	3.88565	155.776	84	89.3214
EPS21LR-640	148.634	2.78548	168.576	78	82.3214
EPS21LR-641	138.562	3.85229	146.576	77	80.3214
EPS21LR-642	135.575	1.97585	144.576	89	94.3214
EPS21LR-643	114.974	4.47516	173.176	86	90.3214
EPS21LR-644	131.94	3.35468	132.376	74	74.3214
EPS21LR-645	129.232	2.80406	167.976	89	92.3214
EPS21LR-646	146.498	2.2368	153.776	81	88.3214
EPS21LR-647	139.276	4.78548	125.376	83	87.3214
EPS21LR-648	136.389	2.42551	118.976	79	79.3214
EPS21LR-653	145.431	4.91172	168.576	80	83.3214
EPS21LR-655	152.146	2.94196	125.976	83	85.3214
EPS21LR-657	140.24	1.43182	153.576	78	81.3214
EPS21LR-658	145.708	2.548	154.176	81	87.3214
EPS21LR-660	137.576	3.83986	124.576	85	89.3214
EPS21LR-661	122.686	8.24453	122.076	78	80.3214
EPS21LR-662	146.794	5.81542	98.576	77	76.3214
EPS21LR-663	150.66	0.689006	104.776	81	89.3214
EPS21LR-664	131.105	5.58303	147.576	84	87.3214
EPS21LR-665	138.532	3.36579	131.576	92	98.3214
EPS21LR-666	135.039	2.12974		81	84.3214
EPS21LR-667	138.343	1.62065	118.176	72	73.3214
EPS21LR-668	151.996	4.37723	87.2427	81	84.3214
EPS21LR-669	129.972	2.39122	46.576	81	84.3214
EPS21LR-670	126.585	6.27988	116.776	82	87.3214
EPS21LR-671	137.116	2.5364	91.0374	84	89.211
EPS21LR-672	160.582	2.38193	93.0374	84	89.211
EPS21LR_673			135.371	76	105.211
EPS21LR-674	146.65	2.76769	96.0374	89	89.211
EPS21LR-675	123.387	3.74451		86	90.211
EPS21LR-676	138.236	1.52402	71.6374	78	78.211
EPS21LR-677	132.666	3.68067	110.237	84	89.211
EPS21LR-678	130.722	7.17534	129.037	81	82.211
EPS21LR-679	159.854	1.93883	117.437	72	73.211
EPS21LR-682	133.7	2.69053	139.037	85	88.211
EPS21LR-684	144.686	3.15677	152.037	81	89.211
EPS21LR-686	142.063	3.96473	134.237	89	92.211
EPS21LR-688	143.381	2.06234	113.637	73	73.211
EPS21LR_690			136.637	80	85.211
EPS21LR-691	130.307	2.56882	184.837	78	80.211
EPS21LR-693	130.275	2.80923	159.237	94	108.211
EPS21LR-694	162.831	2.7005	109.237	83	89.211
EPS21LR-695	158.527	4.11181	186.837	83	83.211
EPS21LR-698	115.894	3.4321	147.637	87	92.211
EPS21LR_699			136.237	95	98.211
EPS21LR-701	142.959	2.09622	115.037	78	81.211
EPS21LR-703	123.322	2.75473		89	90.211
EPS21LR-704	135.376	1.29786	143.837	92	94.211
EPS21LR-705	136.205	0.424058	100.787	91	100.211
EPS21LR-706	134.971	1.72351	161.037	86	90.211
EPS21LR-707	135.67	4.95257	163.837	77	78.211
EPS21LR-708	153.023	4.26465	187.437	81	84.211
EPS21LR-709	141.25	3.07885	155.437	81	83.211
EPS21LR-710	124.95	3.9186	153.837	74	74.211
EPS21LR-711	133.044	3.25129	162.037	79	83.211
EPS21LR-714	130.713	2.43512	87.4374	83	88.211
EPS21LR-715	136.658	8.55373	142.537	89	95.211
EPS21LR-716	153.412	5.50897	152.237	80	88.211
EPS21LR-717	137.494	5.47917	174.637	82	85.211
EPS21LR-718	144.92	3.05557	173.037	72	73.211
EPS21LR-719	151.182	2.26648	130.637	74	74.211
EPS21LR-720	154.448	3.20148	126.237	86	87.211
EPS21LR-721	137.044	4.21664	120.837	82	87.211
EPS21LR-722	136.442	2.54501	94.5374	86	95.211
EPS21LR-723	175.07	3.29754	143.537	85	86.211
EPS21LR-724	142.449	2.6556	112.287	77	78.211
EPS21LR-725	135.619	2.80071	97.0374	78	82.211
EPS21LR-726	154.237	2.4068	151.645	77	76.7242
EPS21LR-727	133.709	3.6901	210.295	81	83.7242
EPS21LR_729			145.245
EPS21LR-732	142.064	2.05676	120.045	91	98.7242
EPS21LR-733	157.608	4.11165	147.845	82	86.7242
EPS21LR-734	139.034	3.12125	148.245	85	88.7242
EPS21LR-736	140.951	2.61335	132.245	80	84.7242
EPS21LR-738	135.812	5.00155	122.245	85	88.7242
EPS21LR-740	126.465	5.69755	77.245	90	92.7242
EPS21LR-741	160.482	3.25042	135.045	87	88.7242
EPS21LR-742	126.445	5.82134	125.645	77	77.7242
EPS21LR-743	145.313	4.13946	138.378	78	79.7242
EPS21LR-744	145.528	4.76353	137.845	77	77.7242
EPS21LR-745	135.764	2.69935	157.645	83	88.7242
EPS21LR-746	140.109	1.39361		94	95.7242
EPS21LR-748	114.985	3.98992	136.545	81	81.7242
EPS21LR-749	146.85	4.50164	181.045	89	94.7242
EPS21LR-750	133.687	4.91683	184.045	78	77.7242
EPS21LR-751	145.085	2.21264	152.845	82	81.7242
EPS21LR-752	140.937	3.68007	88.045	89	92.7242
EPS21LR-753	137.175	1.51311	143.045	73	72.7242
EPS21LR-754	135.584	2.4744	175.045	91	94.7242
EPS21LR-759	134.869	4.89411	156.245	82	85.7242
EPS21LR-760	145.416	2.57314	137.845	83	89.7242
EPS21LR-764	132.394	4.32702	88.795	83	86.7242
EPS21LR-765	132.543	1.09796	147.645	74	74.7242
EPS21LR-767	141.747	1.14561	152.445	77	84.7242
EPS21LR-768	144.355	2.75492	108.445	75	76.7242
F473	141.142	2.79526	126.565	80.8889	85.6358
PB130			136.585	86	89.4903
	131.05	2.22304
	105.903	0.356342
	138.357	3.32203
	175.07	9.61578
	144.88	4.22232
